# Supplementary material for: Fibroblast-Induced Paradoxical PI3K Pathway Activation in PTEN-Competent Colorectal Cancer: Implications for Therapeutic PI3K/mTOR Inhibition
Source: Front Oncol. 2022 Jun 3;12:862806. doi: 10.3389/fonc.2022.862806 (PMC9203999; doi:10.3389/fonc.2022.862806)
Supplement: Supplementary file 2 [file Table_1.xlsx]

## Sheet: Figure 1A
			HCT116 Parental
			Sample	1° exp	2° exp	3° exp	Control 1	Control 2	Control 3	Average	DS	% OF CONTROL	DS%
	wo FBS	Gedatolisib	K	0.3335	0.392	0.345	1	1	1	1	0	100	0
			0.1	0.327	0.432	0.387	0.98051	1.10204	1.12174	1.0681	0.0764892	106.81	7.64892
			1	0.3355	0.37	0.351	1.006	0.943878	1.01739	0.989089	0.0395662	98.9089	3.95662
			10	0.302	0.351	0.333	0.905547	0.895408	0.965217	0.922058	0.0377197	92.2058	3.77197
			100	0.23175	0.295	0.306	0.694903	0.752551	0.886957	0.778137	0.0985503	77.8137	9.85503
			1000	0.2065	0.291	0.257	0.61919	0.742347	0.744928	0.702155	0.071861	70.2155	7.1861
			Sample	1° exp	2° exp	3° exp	Control 1	Control 2	Control 3	Average	DS	% OF CONTROL	DS%	p value
	CM HFF	Gedatolisib	K	0.375	0.418	0.432	1	1	1	1	0	100	0
			0.1	0.296	0.318	0.343	0.789333	0.760766	0.793981	0.78136	0.0179862	78.136	1.79862	0.00320565
			1	0.267	0.298	0.295	0.712	0.712919	0.68287	0.702596	0.0170894	70.2596	1.70894	0.000324937
			10	0.269	0.289	0.283	0.717333	0.691388	0.655093	0.687938	0.0312634	68.7938	3.12634	0.00116284
			100	0.242	0.245	0.236	0.645333	0.586124	0.546296	0.592585	0.0498336	59.2585	4.98336	0.0436685
			1000	0.216	0.211	0.211	0.576	0.504785	0.488426	0.52307	0.0465626	52.307	4.65626	0.0223081
			HCT116 Parental
			Sample	1° exp	2° exp	3° exp	Control 1	Control 2	Control 3	Average	DS	% OF CONTROL	DS%
	wo FBS	Trametinib+Gedatolisib	K	1.06	1.063	0.31	1	1	1	1	0	100	0
			0.1	0.431	0.452	0.143	0.406604	0.425212	0.46129	0.431035	0.0278045	43.1035	2.78045
			1	0.327	0.319	0.138	0.308491	0.300094	0.445161	0.351249	0.081439	35.1249	8.1439
			10	0.192	0.269	0.11	0.181132	0.253057	0.354839	0.263009	0.0872799	26.3009	8.72799
			100	0.121	0.184	0.103	0.114151	0.173095	0.332258	0.206501	0.112826	20.6501	11.2826
			1000	0.106	0.144	0.082	0.1	0.135466	0.264516	0.166661	0.0865808	16.6661	8.65808
			Sample	1° exp	2° exp	3° exp	Control 1	Control 2	Control 3	Average	DS	% OF CONTROL	DS%	p value
	CM HFF	Trametinib+Gedatolisib	K	0.638	1.117	0.965725	1	1	1	1	0	100	0
			0.1	0.164	0.236	0.2725	0.257053	0.21128	0.282171	0.250168	0.0359436	25.0168	3.59436	0.00232131
			1	0.163	0.196	0.26625	0.255486	0.17547	0.2757	0.235552	0.0530049	23.5552	5.30049	0.108169
			10	0.131	0.183	0.21475	0.205329	0.163832	0.222372	0.197178	0.0301093	19.7178	3.01093	0.284416
			100	0.119	0.161	0.19875	0.18652	0.144136	0.205804	0.17882	0.0315468	17.882	3.15468	0.70332
			1000	0.108	0.152	0.16825	0.169279	0.136079	0.174221	0.15986	0.0207426	15.986	2.07426	0.90113
			HCT116 Parental
			Sample	1° exp	2° exp	3° exp	Average	DS
	wo FBS	Gedatolisib	K	100	100	100	100	0
			1	102.41	66.6667	103.139	90.7384	20.85
			10	72.2892	52.2222	80.7175	68.4096	14.6384
			100	72.2892	52.2222	76.2332	66.9149	12.8761
			Sample	1° exp	2° exp	3° exp	Average	DS	p value
	co-co	Gedatolisib	K	100	100	100	100	0
			1	77.5068	104.344	106.219	96.0231	16.063	0.745543
			10	89.1265	99.1634	61.2323	83.1741	19.6536	0.355617
			100	65.896	50.3861	51.5476	55.9432	8.63887	0.28758
			HCT116 Parental
			Sample	1° exp	2° exp	3° exp	Average	DS
	wo FBS	Trametinib+Gedatolisib	K	100	100	100	100	0
			1	44.5783	28.8889	29.148	34.2051	8.98443
			10	30.1205	16.6667	17.9372	21.5748	7.428
			100	18.0723	8.88889	13.4529	13.4714	4.59173
			Sample	1° exp	2° exp	3° exp	Average	DS	p value
	co-co	Trametinib+Gedatolisib	K	100	100	100	100	0
			1	21.9594	9.68468	33.7719	21.8053	12.0444	0.22613
			10	20.1191	7.07851	21.5019	16.2332	7.95828	0.443271
			100	12.8819	2.89575	6.70732	7.495	5.03946	0.203546

## Sheet: Figure 1B
			HCT116 PTEN-/-
			Sample	1° exp	2° exp	3° exp	Control 1	Control 2	Control 3	Average	DS	% OF CONTROL	DS%
	wo FBS	Gedatolisib	K	0.261	0.334	0.386	1	1	1	1	0	100	0
			0.1	0.309	0.342	0.387	1.18391	1.02395	1.00259	1.07015	0.0990944	107.015	9.90944
			1	0.297	0.341	0.415	1.13793	1.02096	1.07513	1.07801	0.0585395	107.801	5.85395
			10	0.298	0.327	0.423	1.14176	0.979042	1.09585	1.07222	0.0838955	107.222	8.38955
			100	0.279	0.316	0.433	1.06897	0.946108	1.12176	1.04561	0.0901256	104.561	9.01256
			1000	0.214	0.247	0.397	0.819923	0.739521	1.0285	0.862647	0.14915	86.2647	14.915
			Sample	1° exp	2° exp	3° exp	Control 1	Control 2	Control 3	Average	DS	% OF CONTROL	DS%	p value
	CM HFF	Gedatolisib	K	0.264	0.321	0.372	1	1	1	1	0	100	0
			0.1	0.32	0.331	0.431	1.21212	1.03115	1.1586	1.13396	0.0929671	113.396	9.29671	0.461644
			1	0.341	0.334	0.459	1.29167	1.0405	1.23387	1.18868	0.131541	118.868	13.1541	0.253874
			10	0.29	0.345	0.449	1.09848	1.07477	1.20699	1.12675	0.0704966	112.675	7.04966	0.437371
			100	0.255	0.289	0.434	0.965909	0.900312	1.16667	1.01096	0.138775	101.096	13.8775	0.735193
			1000	0.202	0.239	0.348	0.765152	0.744548	0.935484	0.815061	0.104797	81.5061	10.4797	0.674593
			HCT116 PTEN-/-
			Sample	1° exp	2° exp	3° exp	Control 1	Control 2	Control 3	Average	DS	% OF CONTROL	DS%
	wo FBS	Trametinib+Gedatolisib	K	1.08	0.968	0.284	1	1	1	1	0	100	0
			0.1	1.029	1.069	0.281	0.952778	1.10434	0.989437	1.01552	0.079075	101.552	7.9075
			1	1.051	0.925	0.264	0.973148	0.955579	0.929577	0.952768	0.0219209	95.2768	2.19209
			10	0.974	0.819	0.238	0.901852	0.846074	0.838028	0.861985	0.0347595	86.1985	3.47595
			100	0.625	0.526	0.18	0.578704	0.543388	0.633803	0.585298	0.0455665	58.5298	4.55665
			1000	0.218	0.207	0.132	0.201852	0.213843	0.464789	0.293495	0.148466	29.3495	14.8466
			Sample	1° exp	2° exp	3° exp	Control 1	Control 2	Control 3	Average	DS	% OF CONTROL	DS%	p value
	CM HFF	Trametinib+Gedatolisib	K	0.994	0.81	0.924	1	1	1	1	0	100	0
			0.1	0.926	0.72	0.896	0.93159	0.888889	0.969697	0.930058	0.0404258	93.0058	4.04258	0.170899
			1	0.902	0.666	0.75075	0.907445	0.822222	0.8125	0.847389	0.0522364	84.7389	5.22364	0.0322208
			10	0.652	0.506	0.69375	0.655936	0.624691	0.750812	0.677146	0.0656811	67.7146	6.56811	0.0125639
			100	0.37	0.324	0.424	0.372233	0.4	0.458874	0.410369	0.0442415	41.0369	4.42415	0.00883603
			1000	0.233	0.201	0.2605	0.234406	0.248148	0.281926	0.254827	0.0244539	25.4827	2.44539	0.679267
			HCT116 PTEN-/-
			Sample	1° exp	2° exp	3° exp	Average	DS
	wo FBS	Gedatolisib	K	100	100	100	100	0
			1	63.6364	107.018	95.4545	88.7028	22.4649
			10	72.7273	89.4737	77.2727	79.8246	8.65993
			100	45.4545	68.4211	72.7273	62.201	14.6618
			Sample	1° exp	2° exp	3° exp	Average	DS	p value
	co-co	Gedatolisib	K	100	100	100	100	0
			1	104.698	100	96.3955	100.364	4.16323	0.426598
			10	142.165	82.1309	142.381	122.226	34.7233	0.10942
			100	141.341	58.4475	56.25	85.3461	48.5053	0.473137
			HCT116 PTEN-/-
			Sample	1° exp	2° exp	3° exp	Average	DS
	wo FBS	Trametinib+Gedatolisib	K	100	100	100	100	0
			1	18.1818	31.5789	31.8182	27.193	7.80481
			10	13.6364	21.0526	31.8182	22.1691	9.14218
			100	9.09091	14.0351	9.09091	10.739	2.85452
			Sample	1° exp	2° exp	3° exp	Average	DS	p value
	co-co	Trametinib+Gedatolisib	K	100	100	100	100	0
			1	81.2081	25.997	51.6071	52.9374	27.6296	0.195359
			10	31.5728	24.5358	67.996	41.3682	23.3273	0.255114
			100	33.7832	14.6119	20.0397	22.8116	9.88167	0.111836

## Sheet: Figure 2A
		LS180
		Sample	1° exp	2° exp	3° exp	Control 1	Control 2	Control 3	Average	DS	% OF CONTROL	DS%
wo FBS	Gedatolisib	K	1.279	0.7715	0.74625	1	1	1	1	0	100	0
		0.1	1.32	0.728	0.798	1.03206	0.943616	1.06935	1.01501	0.064576	101.501	6.4576
		1	1.251	0.80325	0.786	0.978108	1.04115	1.05327	1.02418	0.0403532	102.418	4.03532
		10	1.271	0.80225	0.83375	0.993745	1.03986	1.11725	1.05029	0.0624107	105.029	6.24107
		100	0.896	0.55125	0.6275	0.700547	0.714517	0.840871	0.751978	0.0772994	75.1978	7.72994
		1000	0.558	0.331	0.40875	0.436278	0.429034	0.547739	0.471017	0.0665415	47.1017	6.65415
		Sample	1° exp	2° exp	3° exp	Control 1	Control 2	Control 3	Average	DS	% OF CONTROL	DS%	p value
CM HFF	Gedatolisib	K	0.838	1.15075	0.93625	1	1	1	1	0	100	0
		0.1	0.732	1.05525	0.743	0.873508	0.917011	0.793591	0.86137	0.0625985	86.137	6.25985	0.0416036
		1	0.779	1.049	0.79625	0.929594	0.911579	0.850467	0.897214	0.0414735	89.7214	4.14735	0.0190992
		10	0.735	0.82575	0.786	0.877088	0.717575	0.839519	0.811394	0.0833927	81.1394	8.33927	0.0165051
		100	0.44	0.5765	0.63475	0.52506	0.500978	0.677971	0.568003	0.0959933	56.8003	9.59933	0.0609728
		1000	0.252	0.36525	0.47275	0.300716	0.317402	0.50494	0.374353	0.113399	37.4353	11.3399	0.271843
		RKO
		Sample	1° exp	2° exp	3° exp	Control 1	Control 2	Control 3	Average	DS	% OF CONTROL	DS%
wo FBS	Gedatolisib	K	1.156	0.9795	1.06975	1	1	1	1	0	100	0
		0.1	1.125	0.93	0.987	0.973183	0.949464	0.922645	0.948431	0.0252848	94.8431	2.52848
		1	1.027	0.80425	0.94675	0.888408	0.821082	0.88502	0.864837	0.0379305	86.4837	3.79305
		10	0.973	0.62725	0.7235	0.841696	0.640378	0.676326	0.719466	0.107369	71.9466	10.7369
		100	0.534	0.46925	0.47325	0.461938	0.479071	0.442393	0.461134	0.0183521	46.1134	1.83521
		1000	0.382	0.35	0.326	0.33045	0.357325	0.304744	0.33084	0.0262927	33.084	2.62927
		Sample	1° exp	2° exp	3° exp	Control 1	Control 2	Control 3	Average	DS	% OF CONTROL	DS%	p value
CM HFF	Gedatolisib	K	0.95275	0.88625	0.27375	1	1	1	1	0	100	0
		0.1	0.92375	0.863	0.267	0.969562	0.973766	0.975342	0.97289	0.0029882	97.289	0.29882	0.171463
		1	0.89025	0.7945	0.25325	0.9344	0.896474	0.925114	0.918663	0.0197692	91.8663	1.97692	0.094784
		10	0.68825	0.82375	0.2525	0.722383	0.929478	0.922374	0.858078	0.11757	85.8078	11.757	0.206073
		100	0.59525	0.72775	0.254	0.62477	0.821157	0.927854	0.79126	0.153738	79.126	15.3738	0.0209621
		1000	0.372	0.58975	0.2145	0.390449	0.665444	0.783562	0.613152	0.201706	61.3152	20.1706	0.0740445
		HT29
		Sample	1° exp	2° exp	3° exp	Control 1	Control 2	Control 3	Average	DS	% OF CONTROL	DS%
wo FBS	Gedatolisib	K	0.444	0.59725	0.603	1	1	1	1	0	100	0
		0.1	0.487	0.64325	0.625	1.09685	1.07702	1.03648	1.07012	0.0307676	107.012	3.07676
		1	0.504	0.6225	0.69625	1.13514	1.04228	1.15464	1.11069	0.0600408	111.069	6.00408
		10	0.504	0.6195	0.68575	1.13514	1.03725	1.13723	1.10321	0.0571261	110.321	5.71261
		100	0.529	0.591	0.6075	1.19144	0.989535	1.00746	1.06281	0.111755	106.281	11.1755
		1000	0.37	0.41875	0.39975	0.833333	0.70113	0.662935	0.732466	0.0894166	73.2466	8.94166
		Sample	1° exp	2° exp	3° exp	Control 1	Control 2	Control 3	Average	DS	% OF CONTROL	DS%	p value
CM HFF	Gedatolisib	K	0.718	0.71725	0.756	1	1	1	1	0	100	0
		0.1	0.685	0.6555	0.85	0.954039	0.913907	1.12434	0.997428	0.111724	99.7428	11.1724	0.338374
		1	0.676	0.71275	0.857	0.941504	0.993726	1.1336	1.02294	0.0993238	102.294	9.93238	0.260534
		10	0.665	0.70825	0.785	0.926184	0.987452	1.03836	0.983999	0.0561677	98.3999	5.61677	0.0615047
		100	0.849	0.60575	0.66025	1.18245	0.844545	0.873347	0.966781	0.18733	96.6781	18.733	0.488231
		1000	0.626	0.49	0.55825	0.871866	0.683165	0.738426	0.764486	0.0970123	76.4486	9.70123	0.695826
		SW480
		Sample	1° exp	2° exp	3° exp	Control 1	Control 2	Control 3	Average	DS	% OF CONTROL	DS%
wo FBS	Gedatolisib	K	0.591	1.0135	0.73275	1	1	1	1	0	100	0
		0.1	0.608	0.99075	0.825	1.02876	0.977553	1.1259	1.04407	0.0753465	104.407	7.53465
		1	0.641	1.014	0.9105	1.0846	1.00049	1.24258	1.10923	0.122907	110.923	12.2907
		10	0.575	1.001	0.78075	0.972927	0.987667	1.06551	1.0087	0.0497448	100.87	4.97448
		100	0.56	0.90925	0.824	0.947547	0.897139	1.12453	0.989739	0.119423	98.9739	11.9423
		1000	0.429	0.64275	0.563	0.725888	0.634188	0.768338	0.709472	0.0685652	70.9472	6.85652
		Sample	1° exp	2° exp	3° exp	Control 1	Control 2	Control 3	Average	DS	% OF CONTROL	DS%	p value
CM HFF	Gedatolisib	K	0.661	0.841	0.29575	1	1	1	1	0	100	0
		0.1	0.722	0.874	0.292	1.09228	1.03924	0.98732	1.03961	0.052483	103.961	5.2483	0.937045
		1	0.743	0.82475	0.30275	1.12405	0.980678	1.02367	1.0428	0.0735781	104.28	7.35781	0.466893
		10	0.641	0.78575	0.3085	0.969743	0.934304	1.04311	0.982386	0.0554941	98.2386	5.54941	0.573877
		100	0.613	0.743	0.35075	0.927383	0.883472	1.18597	0.998941	0.163451	99.8941	16.3451	0.941024
		1000	0.416	0.56425	0.33925	0.629349	0.670927	1.14708	0.815787	0.287664	81.5787	28.7664	0.56723

## Sheet: Figure 2C
		HCT116 Shirasawa
		Sample	1° exp	2° exp	3° exp	Control 1	Control 2	Control 3	Average	DS	% OF CONTROL	DS%
wo FBS	Gedatolisib	K	0.23	0.269	0.318	1	1	1	1	0	100	0
		0.1	0.22	0.243	0.32	0.956522	0.903346	1.00629	0.955386	0.0514812	95.5386	5.14812
		1	0.173	0.198	0.317	0.752174	0.736059	0.996855	0.828363	0.146141	82.8363	14.6141
		10	0.182	0.191	0.236	0.791304	0.710037	0.742138	0.747827	0.0409311	74.7827	4.09311
		100	0.127	0.139	0.193	0.552174	0.516729	0.606918	0.558607	0.0454376	55.8607	4.54376
		1000	0.114	0.119	0.197	0.495652	0.442379	0.619497	0.519176	0.0908719	51.9176	9.08719
		Sample	1° exp	2° exp	3° exp	Control 1	Control 2	Control 3	Average	DS	% OF CONTROL	DS%	p value
CM HFF	Gedatolisib	K	0.215	0.271	0.31825	1	1	1	1	0	100	0
		0.1	0.164	0.198	0.2645	0.762791	0.730627	0.831108	0.774842	0.0513127	77.4842	5.13127	0.0126237
		1	0.163	0.188	0.24275	0.75814	0.693727	0.762765	0.738211	0.0385933	73.8211	3.85933	0.35994
		10	0.133	0.171	0.2075	0.618605	0.630996	0.652003	0.633868	0.0168834	63.3868	1.68834	0.011178
		100	0.119	0.15	0.193	0.553488	0.553506	0.606441	0.571145	0.0305675	57.1145	3.05675	0.711937
		1000	0.108	0.121	0.17925	0.502326	0.446494	0.563236	0.504019	0.0583894	50.4019	5.83894	0.81992
		HK2-6
		Sample	1° exp	2° exp	3° exp	Control 1	Control 2	Control 3	Average	DS	% OF CONTROL	DS%
wo FBS	Gedatolisib	K	0.19	0.148	0.21575	1	1	1	1	0	100	0
		0.1	0.23	0.148	0.213	1.21053	1	0.987254	1.06593	0.125389	106.593	12.5389
		1	0.175	0.149	0.21775	0.921053	1.00676	1.00927	0.979026	0.0502225	97.9026	5.02225
		10	0.197	0.143	0.17625	1.03684	0.966216	0.816918	0.939992	0.112283	93.9992	11.2283
		100	0.15	0.104	0.178	0.789474	0.702703	0.825029	0.772402	0.0629247	77.2402	6.29247
		1000	0.127	0.081	0.13075	0.668421	0.547297	0.606025	0.607248	0.0605711	60.7248	6.05711
		Sample	1° exp	2° exp	3° exp	Control 1	Control 2	Control 3	Average	DS	% OF CONTROL	DS%	p value
CM HFF	Gedatolisib	K	0.243	0.157	0.1925	1	1	1	1	0	100	0
		0.1	0.187	0.128	0.1745	0.769547	0.815287	0.906494	0.830442	0.0697197	83.0442	6.97197	0.046729
		1	0.179	0.138	0.151	0.736626	0.878981	0.784416	0.800007	0.0724472	80.0007	7.24472	0.024507
		10	0.158	0.104	0.14175	0.650206	0.66242	0.736364	0.682997	0.046619	68.2997	4.6619	0.0215553
		100	0.142	0.096	0.145	0.584362	0.611465	0.753247	0.649691	0.0906997	64.9691	9.06997	0.126488
		1000	0.103	0.069	0.098	0.423868	0.43949	0.509091	0.457483	0.045371	45.7483	4.5371	0.0265938
		HKE-3
		Sample	1° exp	2° exp	3° exp	Control 1	Control 2	Control 3	Average	DS	% OF CONTROL	DS%
wo FBS	Gedatolisib	K	0.274	0.265	0.21875	1	1	1	1	0	100	0
		0.1	0.211	0.23	0.18425	0.770073	0.867925	0.842286	0.826761	0.0507394	82.6761	5.07394
		1	0.186	0.189	0.17525	0.678832	0.713208	0.801143	0.731061	0.0630796	73.1061	6.30796
		10	0.165	0.16	0.148	0.60219	0.603774	0.676571	0.627512	0.0424944	62.7512	4.24944
		100	0.11	0.139	0.12125	0.40146	0.524528	0.554286	0.493425	0.0810217	49.3425	8.10217
		1000	0.082	0.105	0.10375	0.29927	0.396226	0.474286	0.389927	0.0876777	38.9927	8.76777
		Sample	1° exp	2° exp	3° exp	Control 1	Control 2	Control 3	Average	DS	% OF CONTROL	DS%	p value
CM HFF	Gedatolisib	K	0.245	0.267	0.23075	1	1	1	1	0	100	0
		0.1	0.174	0.159	0.1605	0.710204	0.595506	0.695558	0.667089	0.0624242	66.7089	6.24242	0.0263442
		1	0.146	0.147	0.144	0.595918	0.550562	0.624052	0.590177	0.0370799	59.0177	3.70799	0.028973
		10	0.132	0.123	0.11775	0.538776	0.460674	0.510293	0.503247	0.0395244	50.3247	3.95244	0.0206773
		100	0.104	0.105	0.1095	0.42449	0.393258	0.47454	0.430763	0.041002	43.0763	4.1002	0.298014
		1000	0.079	0.09	0.086	0.322449	0.337079	0.372698	0.344075	0.0258447	34.4075	2.58447	0.433959

## Sheet: Figure 5A
		HCT116 Parental
		Sample	1° exp	2° exp	3° exp	Control 1	Control 2	Control 3	Average	DS	% OF CONTROL	DS%
wo FBS	Gedatolisib	K	0.3335	0.392	0.345	1	1	1	1	0	100	0
		0.1	0.327	0.432	0.387	0.98051	1.10204	1.12174	1.0681	0.0764892	106.81	7.64892
		1	0.3355	0.37	0.351	1.006	0.943878	1.01739	0.989089	0.0395662	98.9089	3.95662
		10	0.302	0.351	0.333	0.905547	0.895408	0.965217	0.922058	0.0377197	92.2058	3.77197
		100	0.23175	0.295	0.306	0.694903	0.752551	0.886957	0.778137	0.0985503	77.8137	9.85503
		1000	0.2065	0.291	0.257	0.61919	0.742347	0.744928	0.702155	0.071861	70.2155	7.1861
		Sample	1° exp	2° exp	3° exp	Control 1	Control 2	Control 3	Average	DS	% OF CONTROL	DS%	p value		p value	p value
CM HFF	Gedatolisib	K	0.375	0.418	0.432	1	1	1	1	0	100	0			wo parental VS wo C124S	wo parental VS wo Q399STOP
		0.1	0.296	0.318	0.343	0.789333	0.760766	0.793981	0.78136	0.0179862	78.136	1.79862	0.00320565
		1	0.267	0.298	0.295	0.712	0.712919	0.68287	0.702596	0.0170894	70.2596	1.70894	0.000324937		0.380269	0.537961
		10	0.269	0.289	0.283	0.717333	0.691388	0.655093	0.687938	0.0312634	68.7938	3.12634	0.00116284		0.669474	0.0145102
		100	0.242	0.245	0.236	0.645333	0.586124	0.546296	0.592585	0.0498336	59.2585	4.98336	0.0436685		0.046299	0.00359847
		1000	0.216	0.211	0.211	0.576	0.504785	0.488426	0.52307	0.0465626	52.307	4.65626	0.0223081		0.114231	0.0749307
															0.0646571	0.0134372
		C124S
		Sample	1° exp	2° exp	3° exp	Control 1	Control 2	Control 3	Average	DS	% OF CONTROL	DS%
wo FBS	Gedatolisib	K	0.243	0.253	0.3393	1	1	1	1	0	100	0
		0.1	0.265	0.221	0.3433	1.09053	0.873518	1.01179	0.991947	0.109861	99.1947	10.9861
		1	0.246	0.227	0.3388	1.01235	0.897233	0.998526	0.969368	0.0628519	96.9368	6.28519
		10	0.209	0.198	0.2873	0.860082	0.782609	0.846743	0.829811	0.0414193	82.9811	4.14193
		100	0.154	0.16	0.2373	0.633745	0.632411	0.699381	0.655179	0.0382859	65.5179	3.82859
		1000	0.155	0.121	0.1623	0.63786	0.478261	0.478338	0.531486	0.0921225	53.1486	9.21225
		Sample	1° exp	2° exp	3° exp	Control 1	Control 2	Control 3	Average	DS	% OF CONTROL	DS%	p value
CM HFF	Gedatolisib	K	0.244	0.237	0.34	1	1	1	1	0	100	0
		0.1	0.184	0.202	0.209	0.754098	0.852321	0.614706	0.740375	0.1194	74.0375	11.94	0.0549114
		1	0.175	0.159	0.216	0.717213	0.670886	0.635294	0.674464	0.0410766	67.4464	4.10766	0.00243935
		10	0.149	0.149	0.228	0.610656	0.628692	0.670588	0.636645	0.0307476	63.6645	3.07476	0.00291336
		100	0.137	0.156	0.195	0.561475	0.658228	0.573529	0.597744	0.052726	59.7744	5.2726	0.201542
		1000	0.107	0.121	0.137	0.438525	0.510549	0.402941	0.450671	0.0548224	45.0671	5.48224	0.261677
		Q399STOP
		Sample	1° exp	2° exp	3° exp	Control 1	Control 2	Control 3	Average	DS	% OF CONTROL	DS%
wo FBS	Gedatolisib	K	0.312	0.28025	0.432	1	1	1	1	0	100	0
		0.1	0.275	0.327	0.416	0.88141	1.16682	0.962963	1.00373	0.147005	100.373	14.7005
		1	0.25	0.2505	0.35	0.801282	0.893845	0.810185	0.835104	0.0510654	83.5104	5.10654
		10	0.22	0.1925	0.332	0.705128	0.686887	0.768519	0.720178	0.0428463	72.0178	4.28463
		100	0.215	0.1655	0.237	0.689103	0.590544	0.548611	0.609419	0.0721226	60.9419	7.21226
		1000	0.149	0.139	0.236	0.477564	0.495986	0.546296	0.506615	0.0355777	50.6615	3.55777
		Sample	1° exp	2° exp	3° exp	Control 1	Control 2	Control 3	Average	DS	% OF CONTROL	DS%	p value
CM HFF	Gedatolisib	K	0.272	0.2	0.324	1	1	1	1	0	100	0
		0.1	0.247	0.188	0.303	0.908088	0.94	0.935185	0.927758	0.0172036	92.7758	1.72036	0.424211
		1	0.248	0.181	0.251	0.911765	0.905	0.774691	0.863819	0.0772606	86.3819	7.72606	0.619726
		10	0.27	0.135	0.249	0.992647	0.675	0.768519	0.812055	0.163238	81.2055	16.3238	0.399104
		100	0.212	0.142	0.237	0.779412	0.71	0.731481	0.740298	0.0355358	74.0298	3.55358	0.0478554
		1000	0.189	0.111	0.17	0.694853	0.555	0.524691	0.591515	0.0907675	59.1515	9.07675	0.20596

## Sheet: Supplementary Figure 1
			HCT116 Parental
			Sample	1° exp	2° exp	3° exp	Control 1	Control 2	Control 3	Average	DS	% OF CONTROL	DS%
	wo FBS	Trametinib	K	1.084	0.966	0.401	1	1	1	1	0	100	0
			0.1	0.452	0.406	0.202	0.416974	0.42029	0.503741	0.447002	0.0491655	44.7002	4.91655
			1	0.387	0.383	0.197	0.357011	0.39648	0.491272	0.414921	0.0690039	41.4921	6.90039
			10	0.379	0.357	0.203	0.349631	0.369565	0.506234	0.408477	0.0852452	40.8477	8.52452
			100	0.321	0.307	0.187	0.296125	0.317805	0.466334	0.360088	0.0926479	36.0088	9.26479
			1000	0.207	0.197	0.132	0.190959	0.203934	0.329177	0.241357	0.0763308	24.1357	7.63308
			Sample	1° exp	2° exp	3° exp	Control 1	Control 2	Control 3	Average	DS	% OF CONTROL	DS%	p value
	CM HFF	Trametinib	K	0.868	0.967	1.21825	1	1	1	1	0	100	0
			0.1	0.35	0.373	0.598	0.403226	0.385729	0.490868	0.426608	0.0563346	42.6608	5.63346	0.661252
			1	0.303	0.357	0.596	0.349078	0.369183	0.489226	0.402496	0.0757804	40.2496	7.57804	0.843944
			10	0.369	0.3	0.5685	0.425115	0.310238	0.466653	0.400669	0.0810225	40.0669	8.10225	0.913991
			100	0.281	0.229	0.507	0.323733	0.236815	0.416171	0.325573	0.0896921	32.5573	8.96921	0.667032
			1000	0.201	0.181	0.27925	0.231567	0.187177	0.229222	0.215989	0.0249793	21.5989	2.49793	0.613409
			HCT116 Parental
			Sample	1° exp	2° exp	3° exp	Average	DS
	wo FBS	Trametinib	K	100	100	100	100	0
			1	50.6024	27.7778	31.3901	36.5901	12.2687
			10	36.1446	21.1111	15.6951	24.3169	10.595
			100	20.4819	10	15.6951	15.3923	5.24752
			Sample	1° exp	2° exp	3° exp	Average	DS	p value
	co-co	Trametinib	K	100	100	100	100	0
			1	38.7224	47.6834	39.2954	41.9004	5.01641	0.525922
			10	30.3763	37.5161	26.9077	31.6	5.40902	0.348733
			100	23.7112	17.7606	24.6612	22.0444	3.74012	0.148301
			HCT116 PTEN-/-			3° exp wo FBS
			Sample	1° exp	2° exp	3° exp	Control 1	Control 2	Control 3	Average	DS	% OF CONTROL	DS%
	wo FBS	Trametinib	K	1.167	1.106	0.253	1.07657	1.14493	0.630923	0.950806	0.279128	95.0806	27.9128
			0.1	1.212	1.161	0.242	1.11808	1.20186	0.603491	0.974479	0.324004	97.4479	32.4004
			1	1.243	1.093	0.26	1.14668	1.13147	0.648379	0.975509	0.283405	97.5509	28.3405
			10	1.164	0.897	0.232	1.0738	0.928571	0.578554	0.860309	0.254583	86.0309	25.4583
			100	1.058	0.906	0.238	0.976015	0.937888	0.593516	0.835806	0.210694	83.5806	21.0694
			1000	0.963	0.617	0.217	0.888376	0.638716	0.541147	0.689413	0.17908	68.9413	17.908
			Sample	1° exp	2° exp	3° exp	Control 1	Control 2	Control 3	Average	DS	% OF CONTROL	DS%	p value
	CM HFF	Trametinib	K	1.052	0.957	0.90625	1.21198	0.989659	0.743895	0.981845	0.234141	98.1845	23.4141
			0.1	1.094	0.84	1.06675	1.26037	0.868666	0.875641	1.00156	0.224163	100.156	22.4163	0.910976
			1	1.086	0.723	0.90725	1.25115	0.747673	0.744716	0.914514	0.291541	91.4514	29.1541	0.807814
			10	1.094	0.619	0.9365	1.26037	0.640124	0.768726	0.889739	0.327352	88.9739	32.7352	0.908096
			100	1.001	0.47	0.8365	1.15323	0.486039	0.686641	0.775302	0.342316	77.5302	34.2316	0.807185
			1000	1.02	0.384	0.73925	1.17512	0.397104	0.606813	0.726344	0.402543	72.6344	40.2543	0.891586
			HCT116 PTEN-/-
			Sample	1° exp	2° exp	3° exp	Average	DS
	wo FBS	Trametinib	K	100	100	100	100	0
			1	81.8182	82.4561	86.3636	83.546	2.46092
			10	54.5455	63.1579	54.5455	57.4163	4.97239
			100	36.3636	31.5789	36.3636	34.7687	2.76244
			Sample	1° exp	2° exp	3° exp	Average	DS	p value
	co-co	Trametinib	K	100	100	100	100	0
			1	62.8757	67.1233	74.9206	68.3065	6.10903	0.0160262
			10	77.67	38.9954	40.463	52.3761	21.9174	0.717484
			100	53.2973	27.8539	30.4233	37.1915	14.0071	0.783436

## Sheet: Supplementary Figure 2A
		HCT116 Parental
			Fraction Affected	Combination Index	Drugs Concentration	Fraction Affected	Combination Index
	wo FBS	Trametinib+Gedatolisib	0.02	0.287	0.1	0.01	0.744
			0.05	0.126	1	0.05	0.094
			0.1	0.07	10	0.14	0.058
			0.15	0.05	100	0.42	0.015
			0.2	0.038	1000	0.71	0.008
			0.25	0.031
			0.3	0.026
			0.35	0.022
			0.4	0.019
			0.45	0.016
			0.5	0.014
			0.55	0.012
			0.6	0.01
			0.65	0.009
			0.7	0.007
			0.75	0.006
			0.8	0.005
			0.85	0.004
			0.9	0.003
			0.95	0.002
			0.99	0.0001
			Fraction Affected	Combination Index	Drugs Concentration	Fraction Affected	Combination Index
	CM HFF	Trametinib+Gedatolisib	0.02	1.073	0.1	0.01	5.252
			0.05	0.31	1	0.08	0.108
			0.1	0.117	10	0.31	0.01
			0.15	0.064	100	0.58	0.004
			0.2	0.041	1000	0.8	0.002
			0.25	0.028
			0.3	0.02
			0.35	0.015
			0.4	0.011
			0.45	0.009
			0.5	0.007
			0.55	0.005
			0.6	0.004
			0.65	0.003
			0.7	0.002
			0.75	0.002
			0.8	0.001
			0.85	0.001
			0.9	0.0001
			0.95	0.0001
			0.99	1.78e-05

## Sheet: Supplementary Figure 2B
		HCT116 PTEN-/-
			Fraction Affected	Combination Index	Drugs Concentration	Fraction Affected	Combination Index
	wo FBS	Trametinib+Gedatolisib	0.02	4.82e-07	1	0.73	0.006
			0.05	2.53e-06	10	0.78	0.032
			0.1	1.05e-05	100	0.89	0.06
			0.15	2.62e-05
			0.2	5.32e-05
			0.25	9.63e-05
			0.3	0
			0.35	0
			0.4	0
			0.45	0.001
			0.5	0.001
			0.55	0.002
			0.6	0.002
			0.65	0.004
			0.7	0.006
			0.75	0.01
			0.8	0.019
			0.85	0.041
			0.9	0.112
			0.95	0.569
			0.99	0.707
			Fraction Affected	Combination Index	Drugs Concentration	Fraction Affected	Combination Index
	co-co HFF	Trametinib+Gedatolisib	0.02	1.97e-11	1	0.73	0.011
			0.05	1.08e-09	10	0.75	0.081
			0.1	2.54e-08	100	0.84	0.178
			0.15	1.79e-07
			0.2	7.8e-07
			0.25	2.63e-06
			0.3	7.61e-06
			0.35	2e-05
			0.4	4.92e-05
			0.45	0.0001
			0.5	0.0001
			0.55	0.001
			0.6	0.002
			0.65	0.004
			0.7	0.01
			0.75	0.028
			0.8	0.096
			0.85	0.418
			0.9	2.951
			0.95	69.49
			0.99	74700

## Sheet: Supplementary Figure 3A
		HCT116 Parental	OD570
		Simple	1° exp	2° exp	Control 1	Control 2	Average	DS		% OF CONTROL	% OF GROWTH INHIBITION	DS%
wo FBS	Gedatolisib	K	0.3545	0.3645	1	1	1	0	1	100	0	0
		1	0.35275	0.3465	0.995063	0.950617	0.97284	0.0314282	0.97284	97.284	2.71596	3.14282
CM HFF	Gedatolisib	K	0.365	0.38175	1	1	1	0	1	100	0	0
		1	0.28475	0.28675	0.780137	0.751146	0.765642	0.0204997	0.765642	76.5642	23.4358	2.04997
MC BJ	Gedatolisib	K	0.38775	0.40325	1	1	1	0	1	100	0	0
		1	0.26475	0.30625	0.682785	0.759454	0.72112	0.0542133	0.72112	72.112	27.888	5.42133
MC NF	Gedatolisib	K	0.67825		1		1		1	100	0
		1	0.567		0.835975		0.835975		0.835975	83.5975	16.4025
		HCT116 PTEN-/-	OD570
		Simple	1° exp	2° exp	Control 1	Control 2	Average	DS		% OF CONTROL	% OF GROWTH INHIBITION	DS%
wo FBS	Gedatolisib	K	0.26125	0.346	1	1	1	0	1	100	0	0
		1	0.2585	0.37175	0.989474	1.07442	1.03195	0.0600675	1.03195	103.195	-3.19478	6.00675
CM HFF	Gedatolisib	K	0.33925	0.3855	1	1	1	0	1	100	0	0
		1	0.335	0.3885	0.987472	1.00778	0.997627	0.0143612	0.997627	99.7627	0.237277	1.43612
MC BJ	Gedatolisib	K	0.33625	0.37825	1	1	1	0	1	100	0	0
		1	0.3275	0.39025	0.973978	1.03173	1.00285	0.0408335	1.00285	100.285	-0.285137	4.08335
MC NF	Gedatolisib	K	0.463		1		1		1	100	0
		1	0.464		1.00216		1.00216		1.00216	100.216	-0.215983

## Sheet: Supplementary Figure 3B
		HCT1116 Parental
		Sample	1° exp	2° exp	3° exp	Control 1	Control 2	Control 3	Average	DS	% OF CONTROL	DS%
wo FBS	Gedatolisib	K	1.427	1.22	0.70325	1	1	1	1	0	100	0
		0.1	1.309	1.085	0.6855	0.917309	0.889344	0.97476	0.927138	0.0435479	92.7138	4.35479
		1	1.341	1.092	0.688	0.939734	0.895082	0.978315	0.93771	0.0416534	93.771	4.16534
		10	1.308	0.988	0.64775	0.916608	0.809836	0.921081	0.882508	0.0629758	88.2508	6.29758
		100	0.808	0.794	0.49425	0.566223	0.65082	0.702808	0.63995	0.0689385	63.995	6.89385
		1000	0.721	0.655	0.382	0.505256	0.536885	0.543192	0.528444	0.0203281	52.8444	2.03281
		HCT1116 Parental
		Sample	1° exp	2° exp	3° exp	Control 1	Control 2	Control 3	Average	DS	% OF CONTROL	DS%	p value
MC BJ	Gedatolisib	K	1.22925	0.922	0.302	1	1	1	1	0	100	0
		0.1	0.9855	0.741	0.248	0.801708	0.803688	0.821192	0.808863	0.0107233	80.8863	1.07233	0.0102781
		1	0.95175	0.621	0.22575	0.774253	0.673536	0.747517	0.731768	0.0521725	73.1768	5.21725	0.00591336
		10	0.851	0.63175	0.181	0.692292	0.685195	0.599338	0.658942	0.0517403	65.8942	5.17403	0.00896429
		100	0.7915	0.56775	0.1885	0.643889	0.615781	0.624172	0.627947	0.0144291	62.7947	1.44291	0.782546
		1000	0.6435	0.51925	0.173	0.52349	0.563178	0.572848	0.553172	0.026156	55.3172	2.6156	0.265669

[truncated: 6 more sheets: Supplementary Figure 4A, Supplementary Figure 4B, Supplementary Figure 4C, Supplementary Figure 4D, Supplementary Figure 4E, Supplementary Figure 6]
